# Supplementary material for: Can Measurements of Inflammatory Biomarkers Be Used to Spot Respiratory Viral Infections?
Source: Viruses. 2020 Oct 17;12(10):1175. doi: 10.3390/v12101175 (PMC7594027; doi:10.3390/v12101175)
Supplement: Supplementary file 1 [file viruses-12-01175-s001.zip]

Archive with 56 entries (51 files):
- SI_revised/
- SI_revised/.DS_Store
- __MACOSX/
- __MACOSX/SI_revised/
- __MACOSX/SI_revised/._.DS_Store
- SI_revised/SummaryTableOfWindowedAveragesAfterExclusions_revised/
- SI_revised/SummaryTableOfWindowedAveragesAfterExclusions_revised/Table S10_SummaryTableOfWindowedAverages_PercentageOfEosinophils.xlsx
- __MACOSX/SI_revised/SummaryTableOfWindowedAveragesAfterExclusions_revised/
- __MACOSX/SI_revised/SummaryTableOfWindowedAveragesAfterExclusions_revised/._Table S10_SummaryTableOfWindowedAverages_PercentageOfEosinophils.xlsx
- SI_revised/SummaryTableOfWindowedAveragesAfterExclusions_revised/Table S9_SummaryTableOfWindowedAverages_IL.33.xlsx
- __MACOSX/SI_revised/SummaryTableOfWindowedAveragesAfterExclusions_revised/._Table S9_SummaryTableOfWindowedAverages_IL.33.xlsx
- SI_revised/SummaryTableOfWindowedAveragesAfterExclusions_revised/Table S7_SummaryTableOfWindowedAverages_IL.1b.xlsx
- __MACOSX/SI_revised/SummaryTableOfWindowedAveragesAfterExclusions_revised/._Table S7_SummaryTableOfWindowedAverages_IL.1b.xlsx
- SI_revised/SummaryTableOfWindowedAveragesAfterExclusions_revised/Table S13_SummaryTableOfWindowedAverages_NFEV1_morning.xlsx
- __MACOSX/SI_revised/SummaryTableOfWindowedAveragesAfterExclusions_revised/._Table S13_SummaryTableOfWindowedAverages_NFEV1_morning.xlsx
- SI_revised/SummaryTableOfWindowedAveragesAfterExclusions_revised/Table S2_SummaryTableOfWindowedAverages_IL.10.xlsx
- __MACOSX/SI_revised/SummaryTableOfWindowedAveragesAfterExclusions_revised/._Table S2_SummaryTableOfWindowedAverages_IL.10.xlsx
- SI_revised/SummaryTableOfWindowedAveragesAfterExclusions_revised/Table S21_SummaryTableOfWindowedAverages_IL.6.xlsx
- __MACOSX/SI_revised/SummaryTableOfWindowedAveragesAfterExclusions_revised/._Table S21_SummaryTableOfWindowedAverages_IL.6.xlsx
- SI_revised/SummaryTableOfWindowedAveragesAfterExclusions_revised/Table S16_SummaryTableOfWindowedAverages_PEFpercentPred_morning.xlsx
- __MACOSX/SI_revised/SummaryTableOfWindowedAveragesAfterExclusions_revised/._Table S16_SummaryTableOfWindowedAverages_PEFpercentPred_morning.xlsx
- SI_revised/SummaryTableOfWindowedAveragesAfterExclusions_revised/Table S4_SummaryTableOfWindowedAverages_IL.8.xlsx
- __MACOSX/SI_revised/SummaryTableOfWindowedAveragesAfterExclusions_revised/._Table S4_SummaryTableOfWindowedAverages_IL.8.xlsx
- SI_revised/SummaryTableOfWindowedAveragesAfterExclusions_revised/Table S8_SummaryTableOfWindowedAverages_IL.17A.xlsx
- __MACOSX/SI_revised/SummaryTableOfWindowedAveragesAfterExclusions_revised/._Table S8_SummaryTableOfWindowedAverages_IL.17A.xlsx
- SI_revised/SummaryTableOfWindowedAveragesAfterExclusions_revised/Table S17_SummaryTableOfWindowedAverages_NFEV1_evening.xlsx
- __MACOSX/SI_revised/SummaryTableOfWindowedAveragesAfterExclusions_revised/._Table S17_SummaryTableOfWindowedAverages_NFEV1_evening.xlsx
- SI_revised/SummaryTableOfWindowedAveragesAfterExclusions_revised/Table S19_SummaryTableOfWindowedAverages_NFVC_evening.xlsx
- __MACOSX/SI_revised/SummaryTableOfWindowedAveragesAfterExclusions_revised/._Table S19_SummaryTableOfWindowedAverages_NFVC_evening.xlsx
- SI_revised/SummaryTableOfWindowedAveragesAfterExclusions_revised/Table S18_SummaryTableOfWindowedAverages_NFEV1FVC_evening.xlsx
- __MACOSX/SI_revised/SummaryTableOfWindowedAveragesAfterExclusions_revised/._Table S18_SummaryTableOfWindowedAverages_NFEV1FVC_evening.xlsx
- SI_revised/SummaryTableOfWindowedAveragesAfterExclusions_revised/Table S15_SummaryTableOfWindowedAverages_NFVC_morning.xlsx
- __MACOSX/SI_revised/SummaryTableOfWindowedAveragesAfterExclusions_revised/._Table S15_SummaryTableOfWindowedAverages_NFVC_morning.xlsx
- SI_revised/SummaryTableOfWindowedAveragesAfterExclusions_revised/Table S20_SummaryTableOfWindowedAverages_PEFpercentPred_evening.xlsx
- __MACOSX/SI_revised/SummaryTableOfWindowedAveragesAfterExclusions_revised/._Table S20_SummaryTableOfWindowedAverages_PEFpercentPred_evening.xlsx
- SI_revised/SummaryTableOfWindowedAveragesAfterExclusions_revised/Table S12_SummaryTableOfWindowedAverages_CellDensity_In10e6_Per_ml.xlsx
- __MACOSX/SI_revised/SummaryTableOfWindowedAveragesAfterExclusions_revised/._Table S12_SummaryTableOfWindowedAverages_CellDensity_In10e6_Per_ml.xlsx
- SI_revised/SummaryTableOfWindowedAveragesAfterExclusions_revised/Table S23_Symptoms from challenge and Antibody detection.xlsx
- __MACOSX/SI_revised/SummaryTableOfWindowedAveragesAfterExclusions_revised/._Table S23_Symptoms from challenge and Antibody detection.xlsx
- SI_revised/SummaryTableOfWindowedAveragesAfterExclusions_revised/Table S5_SummaryTableOfWindowedAverages_TNF.a.xlsx
- __MACOSX/SI_revised/SummaryTableOfWindowedAveragesAfterExclusions_revised/._Table S5_SummaryTableOfWindowedAverages_TNF.a.xlsx
- SI_revised/SummaryTableOfWindowedAveragesAfterExclusions_revised/Table S1_SummaryTableOfWindowedAverages_IFN.g.xlsx
- __MACOSX/SI_revised/SummaryTableOfWindowedAveragesAfterExclusions_revised/._Table S1_SummaryTableOfWindowedAverages_IFN.g.xlsx
- SI_revised/SummaryTableOfWindowedAveragesAfterExclusions_revised/Table S6_SummaryTableOfWindowedAverages_IP.10.xlsx
- __MACOSX/SI_revised/SummaryTableOfWindowedAveragesAfterExclusions_revised/._Table S6_SummaryTableOfWindowedAverages_IP.10.xlsx
- SI_revised/SummaryTableOfWindowedAveragesAfterExclusions_revised/Table S22_SummaryTableOfWindowedAverages_FeNO.xlsx
- __MACOSX/SI_revised/SummaryTableOfWindowedAveragesAfterExclusions_revised/._Table S22_SummaryTableOfWindowedAverages_FeNO.xlsx
- SI_revised/SummaryTableOfWindowedAveragesAfterExclusions_revised/Table S11_SummaryTableOfWindowedAverages_PercentageOfNeutrophils.xlsx
- __MACOSX/SI_revised/SummaryTableOfWindowedAveragesAfterExclusions_revised/._Table S11_SummaryTableOfWindowedAverages_PercentageOfNeutrophils.xlsx
- SI_revised/SummaryTableOfWindowedAveragesAfterExclusions_revised/Table S14_SummaryTableOfWindowedAverages_NFEV1FVC_morning.xlsx
- __MACOSX/SI_revised/SummaryTableOfWindowedAveragesAfterExclusions_revised/._Table S14_SummaryTableOfWindowedAverages_NFEV1FVC_morning.xlsx
- SI_revised/SummaryTableOfWindowedAveragesAfterExclusions_revised/Table S3_SummaryTableOfWindowedAverages_IL.13.xlsx
- __MACOSX/SI_revised/SummaryTableOfWindowedAveragesAfterExclusions_revised/._Table S3_SummaryTableOfWindowedAverages_IL.13.xlsx
- __MACOSX/SI_revised/._SummaryTableOfWindowedAveragesAfterExclusions_revised
- SI_revised/Supplementary Figures_S1 to S20_revised.pdf
- __MACOSX/SI_revised/._Supplementary Figures_S1 to S20_revised.pdf
