# Supplementary material for: Can Measurements of Inflammatory Biomarkers Be Used to Spot Respiratory Viral Infections?
Source: Viruses. 2020 Oct 17;12(10):1175. doi: 10.3390/v12101175 (PMC7594027; doi:10.3390/v12101175)
Supplement: Supplementary file 1 [file viruses-12-01175-s001.zip › SI_revised/SummaryTableOfWindowedAveragesAfterExclusions_revised/Table S10_SummaryTableOfWindowedAverages_PercentageOfEosinophils.xlsx]

## Sheet: PercentageOfEosinophils
WindowStartingPosition
